# Supplementary material for: Med23 deficiency reprograms the tumor microenvironment to promote lung tumorigenesis
Source: Br J Cancer. 2024 Jan 9;130(5):716–27. doi: 10.1038/s41416-023-02556-9 (PMC10912217; doi:10.1038/s41416-023-02556-9)
Supplement: Supplementary file 6 — Supplementary Table 1 [file 41416_2023_2556_MOESM6_ESM.xlsx]

## Sheet: Sheet1
Table S1. Primer sequences used in the qRT-PCR analysis
Primer sequences for Mouse
Primer name	Forward(5'-3')	Reverse(5'-3')
18S	AGTCCCTGCCCTTTGTACACA	CGATCCGAGGGCCTCACTA
Med23	TCGGAAAATCATTGGAGGAG	CAATAGGCAGGCATTTCGTT
Med24	TTCCTCCATCTTGGGTTCAC	GTGATGGCCAGAACAACCTT
Med28	GCCCCGAGACCATCTAACAG	CTGGACAGATAACTGCAACCTT
Med1	CCTTCTTTCTCCGCAGTCAC	GGAAGAGCAGCGTAAAATCG
Med16	GGGCCTTCCTGTGAACAATA	GGTGAGTGAGATGGGCAGTT
Egr1	CCAACATCAGTTCTCCAGCTC	TTGCTCAGCAGCATCATCTC
Egr2	AGAAGGTTGTGATAGGAGGTTCTC	GTTCGGATGTGAGTAGTAAGGTGG
Fos	TTCCTACTACCATTCCCCAGCC	GATCTGCGCAAAAGTCCTGTG
Jun	TCCCCTATCGACATGGAGTC	TGAGTTGGCACCCACTGTTA
Dusp1	GAAGCAGAGGCGGAGTATCA	GGGATGGAAACAGGGAAGTT
Dusp6	TTGGAAGAGTTTGGCATCAA	GCACCAGGACACCACAGTTT
Dusp10	CAGCCACAGACAGCAACAAA	TCAAGTAGGCGATGACGATG
Nab2	TGGCAGAGGGGATAACACAC	CGTTGCAGGACCCGATACAG
Tnf-α	CCCTCACACTCAGATCATCTTCT	GCTACGACGTGGGCTACAG
IL-6	CTGCAAGAGACTTCCATCCAG	AGTGGTATAGACAGGTCTGTTGG
IFN-γ	TGGCTCTGCAGGATTTTCAT	TCAAGTGGCATAGATGTGGA
IL-1α	AGTATCAGCAACGTCAAGCAA	TCCAGATCATGGGTTATGGACTG
IL-1β	GCAACTGTTCCTGAACTCAACT	ATCTTTTGGGGTCCGTCAACT
Ccl5	GCTGCTTTGCCTACCTCTCC	TCGAGTGACAAACACGACTGC
Cxcl10	CCAAGTGCTGCCGTCATTTTC	GGCTCGCAGGGATGATTTCAA
Gzmb	AGAACAGGAGAAGACCCAGC	ACACATCTCCTGGCTTCACA
Mpeg1	TTCATGGCCTTGGTCCTCAT	ATGTCAAGTCCATCACCCGT
Arg1	CTCCAAGCCAAAGTCCTTAGAG	AGGAGCTGTCATTAGGGACATC
Csf2	TTGGAAGCATGTAGAGGCCA	CGCCCTTGAGTTTGGTGAAA
Ccl17	AGGTCACTTCAGATGCTGCT	GAAACACGATGGCATCCCTG
Cxcl12	TGCATCAGTGACGGTAAACCA	TTCTTCAGCCGTGCAACAATC
Pge2	CCATCACCTTCGCCATATGC	AGGACTGAGCGCATTAACCT
Cox2	AACCGCATTGCCTCTGAAT	CATGTTCCAGGAGGATGGAG
iNOS	GTTCTCAGCCCAACAATACAAGA	GTGGACGGGTCGATGTCAC
PD1	CGGTTTCAAGGCATGGTCAT	CCTCATAGGCCACACTAGGG
CTLA4	GTGCCACGACATTCACAGAG	ATAAATCTGCGTCCCGTTGC
B2m	TGGTGCTTGTCTCACTGACC	CCGTTCTTCAGCATTTGGAT
Primer sequences for Human
Primer name	Forward(5'-3')	Reverse(5'-3')
MED23	GGGGGTCAGCAACTCAATAA	GCTCTGGGGAATTTTCCTTC
TNF-α	GTCAACCTCCTCTCTGCCAT	CCAAAGTAGACCTGCCCAGA
IFN-α	GCAAGTCAAGCTGCTCTCTG	TCATGGAGGACAGAGATGGC
IFN-β	TGCTCTCCTGTTGTGCTTCT	CATAGATGGTCAATGCGGCG
IFN-γ	TGCAGAGCCAAATTGTCTCC	TGCTTTGCGTTGGACATTCA
IL-1α	ACTGCCCAAGATGAAGACCA	CCAAGCACACCCAGTAGTCT
IL-1β	GGAGAATGACCTGAGCACCT	GGAGGTGGAGAGCTTTCAGT
IL-6	AGTCCTGATCCAGTTCCTGC	CTACATTTGCCGAAGAGCCC
CCL5	CCAAAGAGAGAGGGACAGCA	AAGAGCAAGCAGAAACAGGC
CXCL10	GCCATTCTGATTTGCTGCCT	AGCAATGATCTCAACACGTGG
B2M	CTCACGTCATCCAGCAGAGA	ACGGCAGGCATACTCATCTT
